# Supplementary material for: Testing the Significance of Ranked Gene Sets in Genome-wide Transcriptome Profiling Data Using Weighted Rank Correlation Statistics
Source: Curr Genomics. 2024 Mar 11;25(3):202–11. doi: 10.2174/0113892029280470240306044159 (PMC11288161; doi:10.2174/0113892029280470240306044159)
Supplement: Supplementary file 1 [file CG-25-202_SD1.zip]

Archive with 3 entries (2 files):
- CG-25-202_SD1/
- CG-25-202_SD1/5b-BMS-CG-2023-150 Supplementary Material.pdf
- CG-25-202_SD1/5c-BMS-CG-2023-150 Spplemental Table 1.xlsx
