# Supplementary material for: Testing the Significance of Ranked Gene Sets in Genome-wide Transcriptome Profiling Data Using Weighted Rank Correlation Statistics
Source: Curr Genomics. 2024 Mar 11;25(3):202–11. doi: 10.2174/0113892029280470240306044159 (PMC11288161; doi:10.2174/0113892029280470240306044159)
Supplement: Supplementary file 1 [file CG-25-202_SD1.zip › CG-25-202_SD1/5c-BMS-CG-2023-150 Spplemental Table 1.xlsx]

## Sheet: rna_celline_description
Cell line	Disease	Disease subtype	Cellosaurus ID	Patient	Primary/Metastasis	Sample collection site
22Rv1	Prostate cancer	Adenocarcinoma	CVCL_1045	Male	primary	prostate
697	Leukemia	Acute Lymphoblastic Leukemia (ALL), B-cell	CVCL_0079	Male, 12	primary	bone marrow
5637	Bladder cancer		CVCL_0126	Male, 68		urinary tract
786-O	Kidney cancer	Renal Carcinoma, clear cell	CVCL_1051	Male, 58	primary	kidney
A2780	Ovarian cancer	Adenocarcinoma, endometrioid	CVCL_0134	Female	primary	ovary
A-673	Bone cancer	Ewings Sarcoma	CVCL_0080	Female, 15	primary	soft tissue
ACHN	Kidney cancer	Renal Cell Carcinoma	CVCL_1067	Male, 22	metastasis	pleural effusion
AGS	Gastric cancer	Adenocarcinoma	CVCL_0139	Female, 54	primary	stomach
ALL-SIL	Leukemia	Acute Lymphoblastic Leukemia (ALL), T-cell	CVCL_1805	Male, 17	primary	haematopoietic and lymphoid tissue
AU565	Breast cancer	Adenocarcinoma	CVCL_1074	Female, 43	metastasis	pleural effusion
BHY	Head and Neck cancer	Squamous Cell Carcinoma, oral	CVCL_1086	Male, 52	primary	upper aerodigestive tract
BT-549	Breast cancer	Breast Ductal Carcinoma	CVCL_1092	Female, 72	primary	breast
CACO-2	Colorectal cancer		CVCL_0025	Male, 72		colon
Caki-1	Kidney cancer	Renal Carcinoma, clear cell	CVCL_0234	Male, 49	metastasis	skin
CAL-120	Breast cancer	Carcinoma	CVCL_1104	Female, 43	metastasis	pleural effusion
CAL-27	Head and Neck cancer	Squamous Cell Carcinoma	CVCL_1107	Male, 56	primary	upper aerodigestive tract
Calu-1	Lung cancer	Non-Small Cell Lung Cancer (NSCLC), Squamous Cell Carcinoma	CVCL_0608	Male, 47	metastasis	pleura
Calu-3	Lung cancer	Non-Small Cell Lung Cancer (NSCLC), Adenocarcinoma	CVCL_0609	Male, 25	metastasis	pleural effusion
COR-L311	Lung cancer	Small Cell Lung Cancer (SCLC)	CVCL_2412	Male, 63	primary	lung
Daudi	Lymphoma		CVCL_0008	Male, 16		haematopoietic and lymphoid tissue
DB	Lymphoma	Diffuse Large B-cell Lymphoma (DLBCL)	CVCL_1168	Male, 45	metastasis	ascites
DND-41	Leukemia	Acute Lymphoblastic Leukemia (ALL), T-cell	CVCL_2022	Male, 13	primary	haematopoietic and lymphoid tissue
DoHH2	Lymphoma	Diffuse Large B-cell Lymphoma (DLBCL)	CVCL_1179	Male, 60	metastasis	pleural effusion
DU145	Prostate cancer	Adenocarcinoma	CVCL_0105	Male, 69	metastasis	central nervous system
EBC-1	Lung cancer	Non-Small Cell Lung Cancer (NSCLC), Squamous Cell Carcinoma	CVCL_2891	Male, 69	metastasis	skin
EKVX	Lung cancer	Non-Small Cell Lung Cancer (NSCLC), Adenocarcinoma	CVCL_1195	Male	primary	lung
FaDu	Head and Neck cancer	Squamous Cell Carcinoma	CVCL_1218	Male, 56	primary	upper aerodigestive tract
Fu97	Gastric cancer	Adenocarcinoma	CVCL_2908	Female, 66	primary	stomach
GSU	Gastric cancer	Adenocarcinoma	CVCL_8877	Male, 37	metastasis	ascites
HaCaT	Non-cancerous		CVCL_0038	Male
HAP1	Leukemia		CVCL_Y019	Male		bone marrow
HCC1599	Breast cancer	Breast Ductal Carcinoma	CVCL_1256	Female, 44	primary	breast
HCC1806	Breast cancer	Breast Ductal Carcinoma	CVCL_1258	Female, 60	primary	breast
HCC1937	Breast cancer	Breast Ductal Carcinoma	CVCL_0290	Female, 24	primary	breast
HCC1954	Breast cancer	Breast Ductal Carcinoma	CVCL_1259	Female, 61	primary	breast
HCC2279	Lung cancer	Non-Small Cell Lung Cancer (NSCLC), Adenocarcinoma	CVCL_5131	Female, 52	primary	lung
HCC2450	Lung cancer	Non-Small Cell Lung Cancer (NSCLC), Squamous Cell Carcinoma	CVCL_5133	Male, 52		lung
HCC2814	Lung cancer	Non-Small Cell Lung Cancer (NSCLC), Squamous Cell Carcinoma	CVCL_V586	Male, 55		lung
HCC70	Breast cancer	Breast Ductal Carcinoma	CVCL_1270	Female, 49	primary	breast
HCC827	Lung cancer	Non-Small Cell Lung Cancer (NSCLC), Adenocarcinoma	CVCL_2063	Female, 39	primary	lung
HCC95	Lung cancer	Non-Small Cell Lung Cancer (NSCLC), Squamous Cell Carcinoma	CVCL_5137	Male, 65	metastasis	pleural effusion
HEK293	Non-cancerous		CVCL_0045	Female
HeLa	Cervical cancer		CVCL_0030	Female, 31		cervix
HL-60	Leukemia		CVCL_0002	Female, 35	primary	haematopoietic and lymphoid tissue
HOP-62	Lung cancer	Non-Small Cell Lung Cancer (NSCLC), Adenocarcinoma	CVCL_1285	Female, 60	primary	lung
HOP-92	Lung cancer	Non-Small Cell Lung Cancer (NSCLC), unspecified	CVCL_1286	Male, 62	primary	lung
HOS	Bone cancer	Osteosarcoma	CVCL_0312	Female, 13	primary	bone
HT	Lymphoma	B-cell, Non-Hodgkins	CVCL_1290	Male, 70		ascites
HT115	Colorectal cancer	Adenocarcinoma	CVCL_2520	Female		colon
HT-29	Colorectal cancer	Adenocarcinoma	CVCL_0320	Female, 44	primary	large intestine
IM95	Gastric cancer	Adenocarcinoma	CVCL_2961	Male, 63	primary	stomach
J82	Bladder cancer	Transitional Cell Carcinoma	CVCL_0359	Male, 58	primary	urinary tract
JeKo-1	Lymphoma	B-cell, Non-Hodgkins, Mantle Cell	CVCL_1865	Female, 78		haematopoietic and lymphoid tissue
JH-EsoAd1	Esophageal cancer	Adenocarcinoma	CVCL_8098	Male, 66		oesophagus
JMSU-1	Bladder cancer	Carcinoma	CVCL_2081	Male, 75	metastasis	ascites
JURKAT	Leukemia		CVCL_0065	Male, 14	primary	haematopoietic and lymphoid tissue
K-562	Leukemia		CVCL_0004	Female, 53	metastasis	pleural effusion
Karpas-299	Lymphoma	T-cell, Non-Hodgkins, Anaplastic Large Cell (ALCL)	CVCL_1324	Male, 25		haematopoietic and lymphoid tissue
Karpas-422	Lymphoma	Diffuse Large B-cell Lymphoma (DLBCL)	CVCL_1325	Female, 73	metastasis	pleural effusion
Kasumi-1	Leukemia	Acute Myelogenous Leukemia (AML), M2 (Myeloblastic)	CVCL_0589	Male, 7	primary	haematopoietic and lymphoid tissue
Kelly	Neuroblastoma		CVCL_2092	Female, 1	primary	autonomic ganglia
KM12	Colorectal cancer	Adenocarcinoma	CVCL_1331	Female	primary	large intestine
KMS-11	Myeloma	Multiple Myeloma	CVCL_2989	Female, 67	primary	pleural effusion
Kuramochi	Ovarian cancer	Adenocarcinoma, high grade serous	CVCL_1345	Female	metastasis	ascites
LMSU	Gastric cancer	Adenocarcinoma	CVCL_4849	Female, 27	metastasis	lymph node
Loucy	Leukemia	Acute Lymphoblastic Leukemia (ALL), T-cell	CVCL_1380	Female, 38		haematopoietic and lymphoid tissue
LoVo	Colorectal cancer	Adenocarcinoma	CVCL_0399	Male, 56	metastasis	lymph node
LP-1	Myeloma		CVCL_0012	Female, 56	primary	haematopoietic and lymphoid tissue
Malme-3M	Skin cancer	Melanoma	CVCL_1438	Male, 43	metastasis	lung
MCF-7	Breast cancer		CVCL_0031	Female, 69	metastasis	pleural effusion
MDA-MB-231	Breast cancer	Carcinoma	CVCL_0062	Female, 51	metastasis	pleural effusion
MDA-MB-436	Breast cancer	Carcinoma	CVCL_0623	Female, 43	metastasis	pleural effusion
MDA-MB-468	Breast cancer	Carcinoma	CVCL_0419	Female, 51	metastasis	pleural effusion
MEC-1	Leukemia	Chronic Lymphoblastic Leukemia (CLL), B-cell	CVCL_1870	Male, 61		haematopoietic and lymphoid tissue
MHH-ES-1	Bone cancer	Ewings Sarcoma	CVCL_1411	Male, 12	metastasis	ascites
Mino	Lymphoma	B-cell, Non-Hodgkins, Mantle Cell	CVCL_1872	Male, 68		haematopoietic and lymphoid tissue
MKN1	Gastric cancer	Adenocarcinoma	CVCL_1415	Male, 72	metastasis	lymph node
MKN45	Gastric cancer	Adenocarcinoma	CVCL_0434	Female, 62	metastasis	liver
MKN7	Gastric cancer	Adenocarcinoma, tubular	CVCL_1417	Male, 39	metastasis	lymph node
MM1.S	Myeloma	Multiple Myeloma	CVCL_8792	Female, 45	primary	haematopoietic and lymphoid tissue
MOLM-13	Leukemia		CVCL_2119	Male, 20	primary	haematopoietic and lymphoid tissue
MOLT-4	Leukemia		CVCL_0013	Male, 19		haematopoietic and lymphoid tissue
MUTZ-3	Leukemia	Acute Myelogenous Leukemia (AML)	CVCL_1433	Male, 29		haematopoietic and lymphoid tissue
MV4-11	Leukemia	Acute Myelogenous Leukemia (AML)	CVCL_0064	Male, 10	primary	haematopoietic and lymphoid tissue
NALM-6	Leukemia	Acute Lymphoblastic Leukemia (ALL), B-cell	CVCL_0092	Male, 19	primary	haematopoietic and lymphoid tissue
NB4	Leukemia		CVCL_0005	Female, 23	primary	bone marrow
NCI-H1048	Lung cancer	Small Cell Lung Cancer (SCLC)	CVCL_1453	Female, 53	metastasis	pleural effusion
NCI-H1299	Lung cancer	Non-Small Cell Lung Cancer (NSCLC), Large Cell Carcinoma	CVCL_0060	Male, 43	metastasis	lymph node
NCI-H146	Lung cancer	Small Cell Lung Cancer (SCLC)	CVCL_1473	Male, 59	metastasis	bone marrow
NCI-H1963	Lung cancer	Small Cell Lung Cancer (SCLC)	CVCL_1510	Male, 56	primary	lung
NCI-H211	Lung cancer	Small Cell Lung Cancer (SCLC)	CVCL_1529	Female, 50	metastasis	bone marrow
NCI-H2171	Lung cancer	Small Cell Lung Cancer (SCLC)	CVCL_1536	Male, 50	metastasis	pleural effusion
NCI-H226	Lung cancer	Non-Small Cell Lung Cancer (NSCLC), Squamous Cell Carcinoma	CVCL_1544	Male	metastasis	pleural effusion
NCI-H23	Lung cancer	Non-Small Cell Lung Cancer (NSCLC), Adenocarcinoma	CVCL_1547	Male, 51	primary	lung
NCI-H2887	Lung cancer	Non-Small Cell Lung Cancer (NSCLC), unspecified	CVCL_5159	Male, 31		lung
NCI-H441	Lung cancer	Non-Small Cell Lung Cancer (NSCLC), Adenocarcinoma	CVCL_1561	Male, 33	metastasis	pericardial effusion
NCI-H446	Lung cancer	Small Cell Lung Cancer (SCLC)	CVCL_1562	Male, 61	metastasis	pleural effusion
NCI-H460	Lung cancer	Non-Small Cell Lung Cancer (NSCLC), Large Cell Carcinoma	CVCL_0459	Male	metastasis	pleural effusion
NCI-H510A	Lung cancer	Small Cell Lung Cancer (SCLC)	CVCL_1565	Male, 56	metastasis	autonomic ganglia
NCI-H520	Lung cancer	Non-Small Cell Lung Cancer (NSCLC), Squamous Cell Carcinoma	CVCL_1566	Male	primary	lung
NCI-H522	Lung cancer	Non-Small Cell Lung Cancer (NSCLC), Adenocarcinoma	CVCL_1567	Male, 58	primary	lung
NCI-H524	Lung cancer	Small Cell Lung Cancer (SCLC)	CVCL_1568	Male, 63	metastasis	lymph node
NCI-H526	Lung cancer	Small Cell Lung Cancer (SCLC)	CVCL_1569	Male, 55	metastasis	bone marrow
NCI-H69	Lung cancer	Small Cell Lung Cancer (SCLC)	CVCL_1579	Male, 55	metastasis	pleural effusion
NCI-H82	Lung cancer	Small Cell Lung Cancer (SCLC)	CVCL_1591	Male, 41	metastasis	pleural effusion
NCI-H889	Lung cancer	Small Cell Lung Cancer (SCLC)	CVCL_1598	Female, 69	metastasis	lymph node
NCI-H929	Myeloma	Multiple Myeloma, plasmacytoma	CVCL_1600	Female, 62	metastasis	pleural effusion
OCI-Ly3	Lymphoma	Diffuse Large B-cell Lymphoma (DLBCL)	CVCL_8800	Male, 52	primary	bone marrow
OE19	Esophageal cancer		CVCL_1622	Male, 72	primary	oesophagus
OE33	Esophageal cancer	Adenocarcinoma	CVCL_0471	Female, 73	primary	oesophagus
OS-RC-2	Kidney cancer	Renal Cell Carcinoma	CVCL_1626	Male, 52	primary	kidney
OVCAR-3	Ovarian cancer	Adenocarcinoma, high grade serous	CVCL_0465	Female, 60	metastasis	ascites
OVCAR-4	Ovarian cancer	Adenocarcinoma, high grade serous	CVCL_1627	Female, 42	metastasis	ascites
OVCAR-8	Ovarian cancer	Adenocarcinoma, high grade serous	CVCL_1629	Female, 64	primary	ovary
P12-Ichikawa	Leukemia	Acute Lymphoblastic Leukemia (ALL), T-cell	CVCL_1630	Male, 7		haematopoietic and lymphoid tissue
PANC-1	Pancreatic cancer	Ductal Adenocarcinoma, exocrine	CVCL_0480	Male, 56	primary	pancreas
PC-3	Prostate cancer		CVCL_0035	Male, 62	metastasis	bone
PC-9	Lung cancer	Non-Small Cell Lung Cancer (NSCLC), Adenocarcinoma	CVCL_B260	Male, 45		lung
Peer	Leukemia	Acute Lymphoblastic Leukemia (ALL), T-cell	CVCL_1913	Female, 4		haematopoietic and lymphoid tissue
PF-382	Leukemia	Acute Lymphoblastic Leukemia (ALL), T-cell	CVCL_1641	Female, 6		pleural effusion
Pfeiffer	Lymphoma	Diffuse Large B-cell Lymphoma (DLBCL)	CVCL_3326	Male	metastasis	pleural effusion
Raji	Lymphoma	B-cell, Non-Hodgkins, Burkitts	CVCL_0511	Male, 11		bone
RD	Sarcoma	Rhabdomyosarcoma, embryonal	CVCL_1649	Female, 7	primary	soft tissue
RD-ES	Bone cancer	Ewings Sarcoma	CVCL_2169	Male, 19	primary	bone
REC-1	Lymphoma	B-cell, Non-Hodgkins, Mantle Cell	CVCL_1884	Male, 61		lymph node
REH	Leukemia		CVCL_1650	Female, 15	primary	haematopoietic and lymphoid tissue
RERF-GC-1B	Gastric cancer	Adenocarcinoma	CVCL_3152	Male, 41	metastasis	lymph node
Rh30	Sarcoma		CVCL_0041	Male, 17	metastasis	bone marrow
RKO	Colorectal cancer	Adenocarcinoma	CVCL_0504	Female	primary	colon
RL	Lymphoma	B-cell, Non-Hodgkins	CVCL_1660	Male, 52		ascites
RPMI-8226	Myeloma		CVCL_0014	Male, 61	primary	haematopoietic and lymphoid tissue
RPMI-8402	Leukemia	Acute Lymphoblastic Leukemia (ALL), T-cell	CVCL_1667	Female, 16		haematopoietic and lymphoid tissue
SEM	Leukemia	Acute Lymphoblastic Leukemia (ALL), B-cell	CVCL_0095	Female, 5	primary	haematopoietic and lymphoid tissue
SET-2	Leukemia	Acute Myelogenous Leukemia (AML)	CVCL_2187	Female, 71		haematopoietic and lymphoid tissue
SF268	Brain cancer	Glioma	CVCL_1689	Male, 24	primary	central nervous system
SF767	Cervical cancer	Squamous Cell Carcinoma	CVCL_6950	Female, 66	metastasis	abdomen
SH-SY5Y	Neuroblastoma		CVCL_0019	Female, 4	metastasis	bone marrow
SiHa	Cervical cancer		CVCL_0032	Female, 55		cervix
SK-ES-1	Bone cancer	Ewings Sarcoma	CVCL_0627	Male, 18	primary	bone
SK-LMS-1	Sarcoma	Leiomyosarcoma	CVCL_0628	Female, 43	primary	soft tissue
SK-MEL-28	Skin cancer	Melanoma	CVCL_0526	Male, 51		skin
SK-MEL-5	Skin cancer	Melanoma	CVCL_0527	Female, 24	metastasis	lymph node
SK-N-AS	Neuroblastoma		CVCL_1700	Female, 6	metastasis	bone marrow
SK-N-FI	Neuroblastoma		CVCL_1702	Male, 11	metastasis	bone marrow
SK-N-MC	Bone cancer	Ewings Sarcoma	CVCL_0530	Female, 14	metastasis	bone
SK-N-SH	Neuroblastoma		CVCL_0531	Female, 4	metastasis	bone marrow
SK-OV-3	Ovarian cancer	Cystadenocarcinoma, endometrioid	CVCL_0532	Female, 64	metastasis	ascites
SK-UT-1	Sarcoma	Leiomyosarcoma	CVCL_0533	Female, 75	primary	endometrium
SNB-75	Brain cancer	Glioma	CVCL_1706	Female, 75	primary	central nervous system
SNU-C5	Colorectal cancer	Adenocarcinoma	CVCL_5112	Female, 77		colon
Sq-1	Lung cancer	Non-Small Cell Lung Cancer (NSCLC), Squamous Cell Carcinoma	CVCL_4900	Male	primary	lung
SR	Lymphoma	T-cell, Non-Hodgkins, Anaplastic Large Cell (ALCL)	CVCL_1711	Male, 11	primary	pleural effusion
SU-DHL-1	Lymphoma	T-cell, Non-Hodgkins, Anaplastic Large Cell (ALCL)	CVCL_0538	Male, 10		pleural effusion
SUP-M2	Lymphoma	T-cell, Non-Hodgkins, Anaplastic Large Cell (ALCL)	CVCL_2209	Female, 5		central nervous system
SW403	Colorectal cancer	Adenocarcinoma	CVCL_0545	Female, 51	primary	colon
SW48	Colorectal cancer	Adenocarcinoma	CVCL_1724	Female, 83	primary	colon
SW480	Colorectal cancer	Adenocarcinoma	CVCL_0546	Male, 51	primary	lymph node
SW620	Colorectal cancer	Adenocarcinoma	CVCL_0547	Male, 51	metastasis	lymph node
SW837	Colorectal cancer	Adenocarcinoma	CVCL_1729	Male, 53	primary	large intestine
SW948	Colorectal cancer	Adenocarcinoma	CVCL_0632	Female, 81	primary	colon
T24	Bladder cancer	Carcinoma	CVCL_0554	Female, 82	primary	urinary tract
T-47d	Breast cancer		CVCL_0553	Female, 54	metastasis	pleural effusion
T98G	Brain cancer	Glioblastoma	CVCL_0556	Male, 61	primary	central nervous system
TC-71	Bone cancer	Ewings Sarcoma	CVCL_2213	Male, 22	primary	bone
THP-1	Leukemia		CVCL_0006	Male, 1	primary	haematopoietic and lymphoid tissue
Toledo	Lymphoma	Diffuse Large B-cell Lymphoma (DLBCL)	CVCL_3611	Female	primary	haematopoietic and lymphoid tissue
TT	Thyroid cancer	Squamous Cell Carcinoma	CVCL_1774	Female, 77	primary	thyroid
U2OS	Bone cancer		CVCL_0042	Female, 15	primary	bone
U-937	Leukemia		CVCL_0007	Male, 37	metastasis	pleural effusion
UACC-257	Skin cancer	Melanoma	CVCL_1779	Female	primary	skin
UACC-62	Skin cancer	Melanoma	CVCL_1780	Female		skin
UO-31	Kidney cancer	Renal Cell Carcinoma	CVCL_1911	Female		kidney
VCaP	Prostate cancer	Adenocarcinoma	CVCL_2235	Male, 59	metastasis	bone
WM983B	Skin cancer	Melanoma	CVCL_6809	Male, 54	metastasis	lymph node
ZR-75-1	Breast cancer	Breast Ductal Carcinoma	CVCL_0588	Female, 63	metastasis	ascites
ZR-75-30	Breast cancer	Breast Ductal Carcinoma	CVCL_1661	Female, 47	metastasis	ascites

## Sheet: rna_tissue_description
lung
ovary
pancreas
colon
small-intestine
skeletal-muscle
bone-marrow
spleen
fallopian-tube
white-matter
salivary-gland
gallbladder
seminal-vesicle
amygdala
urinary-bladder
prostate
liver
stomach
spinal-cord
basal-ganglia
cerebellum
vagina
heart-muscle
hippocampal-formation
medulla-oblongata
breast
tongue
lymph-node
parathyroid-gland
thalamus
pons
choroid-plexus
kidney
endometrium
pituitary-gland
appendix
adrenal-gland
smooth-muscle
thymus
duodenum
hypothalamus
tonsil
rectum
midbrain
olfactory-bulb
adipose-tissue
testis
placenta
epididymis
retina
thyroid-gland
esophagus
cervix
cerebral-cortex
skin

## Sheet: cell-line-2-SRA-list
THP-1	SRX3459088
THP-1	SRX3459089
697	SRX15117369
697	SRX15117381
697	SRX10976062
697	SRX15117377
697	SRX15117373
697	SRX10976067
697	SRX10976063
697	SRX10976065
697	SRX10976066
697	SRX10976071
697	SRX10976058
697	SRX10976061
697	SRX10976068
697	SRX10976069
697	SRX10976064
697	SRX10976070
697	SRX10976059
697	SRX10976072
697	SRX10976060
697	SRX6651676
697	SRX6651678
697	SRX6651674
697	SRX6651672
5637	SRX13814016
5637	SRX17608304
22Rv1	SRX3323030
22Rv1	SRX3323029
22Rv1	SRX2379026
22Rv1	SRX2017940
22Rv1	SRX9006855
22Rv1	SRX2017941
22Rv1	SRX3322470
22Rv1	SRX1734377
22Rv1	SRX3322469
22Rv1	SRX2379027
22Rv1	SRX1734378
22Rv1	SRX9006856
22Rv1	SRX9006854
22Rv1	SRX14356448
786-O	SRX1594215
786-O	SRX1594216
786-O	SRX2749140
786-O	SRX2749141
786-O	SRX14468183
786-O	SRX14468120
786-O	SRX14468178
786-O	SRX14468185
786-O	SRX14468179
786-O	SRX14468182
786-O	SRX14468121
786-O	SRX14468180
786-O	SRX14468184
786-O	SRX14468181
786-O	SRX14468177
786-O	SRX14468176
A2780	SRX5673025
A2780	SRX5673026
A2780	SRX10653566
A2780	SRX10653574
A2780	SRX10653564
A2780	SRX10653572
A2780	SRX10653576
A-673	SRX11094505
ACHN	SRX7556123
ACHN	SRX8848974
AGS	SRX9613080
AGS	SRX1458081
AGS	SRX2254515
ALL-SIL	SRX1091508
AU565	SRX1998058
AU565	SRX1998059
BHY	SRX2254516
BT-549	SRX7556069
BT-549	SRX8848848
BT-549	SRX850186
caco-2	SRX2631828
Caco-2	SRX16498399
Caco-2	SRX16498400
CAKI-1	SRX7556124
CAKI-1	SRX8848975
CAL-120	SRX10205606
CAL-120	SRX10205604
CAL-120	SRX10205619
CAL-120	SRX10205618
CAL-120	SRX10205620
CAL-120	SRX10205617
CAL-120	SRX10205605
CAL-120	SRX10205595
CAL-120	SRX10205597
CAL-120	SRX10205598
CAL-120	SRX10205603
CAL-120	SRX10205596
Cal-27	SRX8218250
Cal-27	SRX8218238
Cal-27	SRX8218244
Calu-1	SRX6852792
Calu-3	SRX761566
COR-L311	SRX4143029
COR-L311	SRX4143027
Daudi	SRX7798949
DB	SRX11783349
DB	SRX11783350
DND-41	SRX448961
DND-41	SRX448954
DOHH2	SRX11783353
DOHH2	SRX2157010
DOHH2	SRX11783352
DU145	SRX4819698
EBC-1	SRX6852793
EKVX	SRX7556089
EKVX	SRX8848916
FaDu	SRX5938174
FaDu	SRX5938173
FaDu	SRX5938172
FU97	SRX1474515
FU97	SRX1491584
GSU	SRX2254522
HaCaT	SRX10299740
HAP1	SRX15697790
HAP1	SRX3312900
HAP1	SRX3312901
HAP1	SRX3436838
HAP1	SRX3436837
HAP1	SRX3436840
HAP1	SRX3436839
HCC1599	SRX4374926
HCC1599	SRX4374924
HCC1599	SRX4374927
HCC1599	SRX4374925
HCC1599	SRX17698134
HCC1806	SRX5213649
HCC1937	SRX1998148
HCC1937	SRX5213647
HCC1937	SRX1998149
HCC1954	SRX1998076
HCC1954	SRX1998077
HCC1954	SRX061991
HCC2279	SRX6852795
HCC2450	SRX6852790
HCC2814	SRX6852784
HCC70	SRX5359045
HCC70	SRX5359044
HCC827	SRX1528527
HCC95	SRX6852781
HCC95	SRX3186355
HCC95	SRX957904
HCC95	SRX3186356
HCC95	SRX3186358
HCC95	SRX3186357
HEK293	SRX10976114
HEK293	SRX1782983
HEK293	SRX5718148
HEK293	SRX5718147
HEK293	SRX5718151
HEK293	SRX3020593
HEK293	SRX5718159
HEK293	SRX7030816
HEK293	SRX5718152
HEK293	SRX1782982
HEK293	SRX5718161
HEK293	SRX5718160
HEK293	SRX7030817
HEK293	SRX10976115
HEK293	SRX5718162
HEK293	SRX7692243
HEK293	SRX7692240
HEK293	SRX7692242
HeLa	SRX8299193
HeLa	SRX8299194
HeLa	SRX3675852
HeLa	SRX8299192
HeLa	SRX3675843
HeLa	SRX3675858
HeLa	SRX8299195
HeLa	SRX13965909
HeLa	SRX18379044
HeLa	SRX18379043
HeLa	SRX18379042
HeLa	SRX18379045
HeLa	SRX10760662
HeLa	SRX10760661
HeLa	SRX10760660
HeLa	SRX717853
HeLa	SRX717854
HeLa	SRX16091533
HeLa	SRX16091532
HeLa	SRX16091534
HeLa	SRX17380077
HeLa	SRX17380076
HeLa	SRX17380086
HeLa	SRX17380078
HeLa	SRX17380084
HeLa	SRX17380085
HeLa	SRX17380087
HeLa	SRX17380079
HL-60	SRX6793410
HL-60	SRX10187724
HL-60	SRX10187725
HL-60	SRX3934084
HL-60	SRX3934083
HL-60	SRX3934082
HL-60	SRX3345948
HL-60	SRX3345947
HL-60	SRX3934081
HOP-62	SRX7556090
HOP-62	SRX8848917
HOP-92	SRX7556091
HOP-92	SRX8848918
HOS	SRX1360800
HT	SRX11783278
HT	SRX11783277
HT115	SRX12578556
HT115	SRX12578559
HT115	SRX12578555
HT115	SRX12578563
HT115	SRX12578560
HT115	SRX12578564
HT115	SRX12578558
HT115	SRX12578562
HT115	SRX12578561
HT115	SRX12578557
HT-29	SRX1272784
IM95	SRX4905648
IM95	SRX1474461
IM95	SRX1491529
J82	SRX17608306
Jeko-1	SRX7261882
Jeko-1	SRX7261880
JH-EsoAd1	SRX6060981
JMSU-1	SRX3450325
JMSU-1	SRX3450320
JMSU-1	SRX3450322
JMSU-1	SRX3450324
JMSU-1	SRX3450323
JMSU-1	SRX3450321
Jurkat	SRX725585
Jurkat	SRX1041803
Jurkat	SRX725577
Jurkat	SRX725581
Jurkat	SRX8336404
Jurkat	SRX7785398
Jurkat	SRX8336409
Jurkat	SRX7785403
Jurkat	SRX7785393
Jurkat	SRX398094
JURKAT	SRX2956589
Jurkat	SRX8336410
JURKAT	SRX2956587
Jurkat	SRX15783130
Jurkat	SRX7785415
JURKAT	SRX2956590
Jurkat	SRX648526
Jurkat	SRX8336405
JURKAT	SRX2956588
Jurkat	SRX648525
Jurkat	SRX15783129
Jurkat	SRX15783128
Jurkat	SRX2975117
Jurkat	SRX2975115
Jurkat	SRX19471792
Jurkat	SRX19471799
Jurkat	SRX19471798
Jurkat	SRX19471793
Jurkat	SRX9350610
Jurkat	SRX15783127
Jurkat	SRX6647340
Jurkat	SRX6647339
K-562	SRX7556099
K-562	SRX8848926
Karpas-299	SRX9234586
KARPAS-422	SRX6430561
KARPAS-422	SRX6430556
KARPAS-422	SRX6430566
Karpas-422	SRX2156969
Karpas-422	SRX2156970
Kasumi-1	SRX15946672
Kasumi-1	SRX15946682
Kasumi-1	SRX4143063
Kasumi-1	SRX8617900
Kasumi-1	SRX8617901
Kasumi-1	SRX4143067
Kasumi-1	SRX15946679
Kasumi-1	SRX15946680
Kasumi-1	SRX15946681
KELLY	SRX3408660
KELLY	SRX3408658
Kelly	SRX13171779
Kelly	SRX4326282
Kelly	SRX4326280
Kelly	SRX4326279
Kelly	SRX4326281
kelly	SRX743828
Kelly	SRX9309673
Kelly	SRX9309679
Kelly	SRX9309678
Kelly	SRX9309672
KELLY	SRX6937024
KELLY	SRX1690208
Kelly	SRX9309677
Kelly	SRX9309676
KM12	SRX7556086
KM12	SRX8848913
KMS-11	SRX2636528
KMS-11	SRX2636527
Kuramochi	SRX8588595
LMSU	SRX4905650
Loucy	SRX2636030
Loucy	SRX2636029
LOUCY	SRX2975119
LOUCY	SRX1371107
Loucy	SRX9398741
LOUCY	SRX2975095
Loucy	SRX9398734
Loucy	SRX1528528
LoVo	SRX1892833
LP-1	SRX1140813
LP-1	SRX1078950
LP-1	SRX1140817
LP-1	SRX1078949
MALME-3M	SRX7556105
MALME-3M	SRX8848932
MCF-7	SRX5172075
MCF-7	SRX10024484
MCF-7	SRX5172078
MCF-7	SRX1594203
MCF-7	SRX5172077
MCF-7	SRX2636263
MCF-7	SRX1594201
MCF-7	SRX10024497
MCF-7	SRX10024483
MCF-7	SRX176874
MCF-7	SRX13310316
MCF-7	SRX2636262
MCF-7	SRX13085564
MCF-7	SRX5172076
MCF-7	SRX176876
MCF-7	SRX10024486
MCF-7	SRX176875
MCF-7	SRX176877
MCF-7	SRX13310319
MCF-7	SRX6027743
MCF-7	SRX6027749
MCF-7	SRX5172074
MCF-7	SRX10024485
MCF-7	SRX10024495
MCF-7	SRX10024496
MCF-7	SRX10024498
MCF-7	SRX1594202
MCF-7	SRX6093294
MCF-7	SRX6093293
MCF-7	SRX1594204
MCF-7	SRX7367739
MCF-7	SRX7367752
MCF-7	SRX7367738
MCF-7	SRX7367724
MCF-7	SRX7644309
MCF-7	SRX7367753
MCF-7	SRX7367725
MCF-7	SRX13310325
MCF-7	SRX13310322
MCF-7	SRX2636264
MCF-7	SRX5172073
MDA-MB-231	SRX7897893
MDA-MB-231	SRX7897892
MDA-MB-231	SRX15826255
MDA-MB-231	SRX15826262
MDA-MB-231	SRX1527002
MDA-MB-231	SRX2731945
MDA-MB-231	SRX15826254
MDA-MB-231	SRX15826263
MDA-MB-231	SRX7556072
MDA-MB-231	SRX2731947
MDA-MB-231	SRX2749147
MDA-MB-231	SRX2731944
MDA-MB-231	SRX2731942
MDA-MB-231	SRX2731943
MDA-MB-231	SRX1035329
MDA-MB-231	SRX3410382
MDA-MB-231	SRX5513523
MDA-MB-231	SRX5180403
MDA-MB-231	SRX5513518
MDA-MB-231	SRX2731946
MDA-MB-231	SRX8848851
MDA-MB-436	SRX3995714
MDA-MB-436	SRX3995694
MDA-MB-436	SRX3995704
MDA-MB-436	SRX3995709
MDA-MB-436	SRX3995689
MDA-MB-436	SRX3995719
MDA-MB-436	SRX3995684
MDA-MB-436	SRX3995699
MDA-MB-468	SRX7556073
MDA-MB-468	SRX850180
MDA-MB-468	SRX8848852
Mec-1	SRX2733367
MHH-ES-1	SRX11094545
Mino	SRX2733328
Mino	SRX2733329
Mino	SRX2733330
Mino	SRX2733335
Mino	SRX2733331
Mino	SRX2733334
Mino	SRX2733336
Mino	SRX2733337
MKN1	SRX1458085
MKN45	SRX1605576
MKN7	SRX1491518
MKN7	SRX1474450
MKN7	SRX2737858
MKN7	SRX2737855
MM1.S	SRX10760650
MM1.S	SRX10760622
MM1.S	SRX10760638
MM1.S	SRX10760624
MM1.S	SRX10760653
MM1.S	SRX10760639
MM1.S	SRX10760620
MM1.S	SRX10760623
MM1.S	SRX10760652
MM1.S	SRX10760628
MM1.S	SRX10760654
MM1.S	SRX10760636
MM1.S	SRX10760626
MM1.S	SRX10760649
MM1.S	SRX10760621
MM1.S	SRX10760651
MM1.S	SRX10760640
MM1.S	SRX10760635
MM1.S	SRX10760627
MM1.S	SRX10760625
MM1.S	SRX10760637
MM1.S	SRX10760630
MOLM-13	SRX4047426
MOLM-13	SRX4047427
MOLM-13	SRX4047423
MOLM-13	SRX4047425
MOLM-13	SRX4047422
MOLM-13	SRX4047424
MOLM-13	SRX17033741
MOLM-13	SRX17033742
MOLM-13	SRX14869347
MOLM-13	SRX10715411
MOLM-13	SRX10715413
MOLM-13	SRX10715410
MOLM-13	SRX10715412
MOLM-13	SRX14869354
MOLM-13	SRX14869353
MOLM-13	SRX5692322
MOLM-13	SRX5692323
MOLM-13	SRX12684445
MOLM-13	SRX5692324
MOLM-13	SRX12684456
MOLM-13	SRX5692325
MOLM-13	SRX12684458
MOLM-13	SRX12684449
MOLM-13	SRX14869346
MOLM-13	SRX12684453
MOLT-4	SRX7556100
MOLT-4	SRX8848927
Mutz-3	SRX10505045
MV4-11	SRX10306423
MV4-11	SRX10306421
MV4-11	SRX710478
Nalm-6	SRX8068084
Nalm-6	SRX8068091
Nalm-6	SRX8068090
Nalm-6	SRX8068085
NB4	SRX8868934
NB4	SRX15572792
NB4	SRX15572793
NB4	SRX15572794
NB4	SRX15572789
NB4	SRX15572790
NB4	SRX15572791
NCI-H1048	SRX4142985
NCI-H1048	SRX4142983
NCI-H1299	SRX8827552
NCI-H1299	SRX8827550
NCI-H1299	SRX8827523
NCI-H1299	SRX8827561
NCI-H1299	SRX8827522
NCI-H1299	SRX8827549
NCI-H1299	SRX8827553
NCI-H1299	SRX8827525
NCI-H1299	SRX8827524
NCI-H1299	SRX8827551
NCI-H1299	SRX8827526
NCI-H1299	SRX8827554
NCI-H146	SRX4142991
NCI-H146	SRX4142993
NCI-H1963	SRX7701205
NCI-H1963	SRX7701209
NCI-H1963	SRX9779487
NCI-H1963	SRX7701210
NCI-H1963	SRX9779486
NCI-H1963	SRX9779522
NCI-H1963	SRX7701211
NCI-H1963	SRX9779491
NCI-H1963	SRX9779492
NCI-H211	SRX4142995
NCI-H211	SRX4142997
NCI-H2171	SRX7701207
NCI-H226	SRX7556092
NCI-H226	SRX8848919
NCI-H23	SRX7556093
NCI-H23	SRX8848920
NCI-H2887	SRX6852794
NCI-H441	SRX15278059
NCI-H441	SRX15278061
NCI-H441	SRX15278060
NCI-H441	SRX15278058
NCI-H446	SRX13439330
NCI-H446	SRX13439324
NCI-H446	SRX4142999
NCI-H446	SRX4143001
NCI-H446	SRX13439327
NCI-H460	SRX7556095
NCI-H460	SRX8848922
NCI-H510A	SRX4143003
NCI-H510A	SRX4143005
NCI-H520	SRX6852789
NCI-H520	SRX6852788
NCI-H522	SRX7556096
NCI-H522	SRX8848923
NCI-H524	SRX4143009
NCI-H524	SRX4143007
NCI-H526	SRX4143013
NCI-H526	SRX4143011
NCI-H69	SRX734238
NCI-H69	SRX4143017
NCI-H69	SRX4143015
NCI-H82	SRX734241
NCI-H82	SRX4143019
NCI-H82	SRX4143021
NCI-H889	SRX4143023
NCI-H889	SRX4143025
NCI-H929	SRX10187568
NCI-H929	SRX10187569
OCI-LY3	SRX2157031
OCI-LY3	SRX16791300
OCI-LY3	SRX16791296
OCI-LY3	SRX16791295
OCI-LY3	SRX16791297
OCI-LY3	SRX16791294
OCI-LY3	SRX16791299
OCI-LY3	SRX16791298
OCI-LY3	SRX16791301
OCI-LY3	SRX2157032
OE19	SRX6060990
OE33	SRX6060992
OS-RC-2	SRX2749154
OS-RC-2	SRX2749153
OVCAR-3	SRX7556114
OVCAR-3	SRX8848965
OVCAR-3	SRX3001757
OVCAR-4	SRX7556115
OVCAR-4	SRX8848966
OVCAR-8	SRX7556117
OVCAR-8	SRX8848968
P12-ICHIKAWA	SRX1528534
PANC-1	SRX9849478
PANC-1	SRX9849475
PANC-1	SRX9849474
PANC-1	SRX9849473
PANC-1	SRX9849476
PANC-1	SRX9849477
PC-3	SRX10045318
PC-3	SRX8814918
PC-3	SRX10045319
PC-3	SRX8814919
PC-3	SRX7556120
PC-3	SRX8814916
PC-3	SRX8814917
PC-3	SRX8848971
PC-3	SRX2636581
PC-3	SRX2636582
PC-9	SRX2636287
PC-9	SRX2636288
PEER	SRX1528535
PF-382	SRX1528536
PFEIFFER	SRX11783307
PFEIFFER	SRX11783306
Pfeiffer	SRX12877686
RAJI	SRX7798963
Raji	SRX13965918
RAJI	SRX9350618
RD	SRX15939713
RD	SRX1878885
RD	SRX15939712
RD	SRX15939715
RD	SRX15939714
RD	SRX6824680
RD-ES	SRX11094560
RD-ES	SRX9690600
RD-ES	SRX9690598
Rec-1	SRX4374972
Rec-1	SRX4374971
Rec-1	SRX4374969
Rec-1	SRX4374970
Rec-1	SRX2733340
Rec-1	SRX2733341
Rec-1	SRX2733338
Rec-1	SRX2733339
REH	SRX4466282
Reh	SRX12877692
Reh	SRX12877689
Reh	SRX12877691
Reh	SRX12877690
Reh	SRX12877688
Reh	SRX12877687
Reh	SRX12877693
RERF-GC-1B	SRX1474447
RERF-GC-1B	SRX1491515
RH30	SRX9031611
RH30	SRX9031610
RH30	SRX4313213
RH30	SRX9031609
RH30	SRX9031624
RKO	SRX2631830
RKO	SRX3482107
RKO	SRX3482108
RKO	SRX3859250
RKO	SRX3785305
RKO	SRX3859249
RKO	SRX3785307
RKO	SRX3482109
RKO	SRX6802695
RKO	SRX3785306
RKO	SRX3785304
RKO	SRX3482106
RL	SRX11783316
RL	SRX11783315
RL	SRX8504291
RL	SRX8504290
RL	SRX8504276
RL	SRX8504280
RL	SRX8504277
RL	SRX8504281
RL	SRX8504278
RL	SRX8504279
RPMI-8226	SRX7556101
RPMI-8226	SRX8848928
RPMI-8402	SRX658608
RPMI-8402	SRX366408
SEM	SRX1424875
SEM	SRX12877695
SEM	SRX1528537
SET-2	SRX4901035
SET-2	SRX4901019
SET-2	SRX4901024
SET-2	SRX4901030
SF268	SRX716562
SF268	SRX716561
SF767	SRX5517048
SF767	SRX5517049
SH-SY5Y	SRX866611
SiHa	SRX13965915
SK-ES-1	SRX11094570
SK-LMS-1	SRX8213854
SK-LMS-1	SRX8213855
SK-MEL-28	SRX15408730
SK-MEL-28	SRX7556108
SK-MEL-28	SRX15408729
SK-MEL-28	SRX8848959
SK-MEL-28	SRX15408745
SK-MEL-28	SRX15408746
SK-MEL-5	SRX7556109
SK-MEL-5	SRX1471741
SK-MEL-5	SRX8848960
SK-N-AS	SRX6937054
SK-N-AS	SRX1528538
SK-N-FI	SRX13171807
SK-N-FI	SRX6937064
SK-N-MC	SRX2636359
SK-N-MC	SRX2636360
SK-N-MC	SRX11094575
SK-N-MC	SRX9690602
SK-N-MC	SRX9690604
SK-N-SH	SRX2156855
SK-N-SH	SRX2636021
SK-N-SH	SRX2636022
SK-N-SH	SRX2156854
SK-OV-3	SRX7556118
SK-OV-3	SRX8848969
SK-UT-1	SRX11525507
SK-UT-1	SRX11525508
SNB-75	SRX8848858
SNB-75	SRX7556079
SNU-C5	SRX6802697
SQ-1	SRX6852791
SR	SRX7556102
SR	SRX8848929
SU-DHL-1	SRX10760263
SUP-M2	SRX10760259
SW403	SRX6802683
SW48	SRX2631832
SW480	SRX3102567
SW480	SRX1568604
SW480	SRX11354219
SW480	SRX3102566
SW480	SRX11354212
SW480	SRX6802677
SW620	SRX2631834
SW620	SRX6802689
SW837	SRX6802679
SW948	SRX6802687
T24	SRX17608300
T-47D	SRX7556074
T-47D	SRX8848853
T-47D	SRX755288
T98G	SRX5517038
T98G	SRX5517039
TC-71	SRX11094585
THP-1	SRX3459092
THP-1	SRX3459090
THP-1	SRX3459091
THP-1	SRX3459093
THP-1	SRX5141106
THP-1	SRX5141108
THP-1	SRX8722279
THP-1	SRX9931435
THP-1	SRX8722287
THP-1	SRX9931436
THP-1	SRX9931432
THP-1	SRX9931431
THP-1	SRX5516747
THP-1	SRX9931423
THP-1	SRX5516746
THP-1	SRX9931427
THP-1	SRX2655451
THP-1	SRX2655453
THP-1	SRX8722289
THP-1	SRX2655454
THP-1	SRX16142149
THP-1	SRX9931424
THP-1	SRX16142148
THP-1	SRX2655452
THP-1	SRX8722293
THP-1	SRX15303685
THP-1	SRX15303690
THP-1	SRX15303691
THP-1	SRX16142159
THP-1	SRX8722292
THP-1	SRX15303686
THP-1	SRX8722277
THP-1	SRX14888586
THP-1	SRX9931428
THP-1	SRX8722280
THP-1	SRX8722278
THP-1	SRX8722282
THP-1	SRX8722294
THP-1	SRX8722291
THP-1	SRX16142160
THP-1	SRX8722290
THP-1	SRX16142171
THP-1	SRX8722281
THP-1	SRX8722283
THP-1	SRX8722288
THP-1	SRX8722286
THP-1	SRX8722285
THP-1	SRX8722284
THP-1	SRX16142170
TOLEDO	SRX683864
TT	SRX5884557
TT	SRX5884559
TT	SRX5884561
TT	SRX3367073
TT	SRX2254533
U2OS	SRX7223831
U2OS	SRX2236970
U2OS	SRX7223833
U2OS	SRX7223829
U2OS	SRX7030814
U2OS	SRX9844036
U2OS	SRX9844034
U2OS	SRX9844037
U2OS	SRX9844035
U2OS	SRX7223832
U2OS	SRX7030815
U2OS	SRX7223830
U2OS	SRX7223828
U2OS	SRX9366233
U2OS	SRX9366234
U2OS	SRX9366232
U-937	SRX3753496
U-937	SRX3753501
U-937	SRX3753497
U-937	SRX3753499
U-937	SRX3753498
U-937	SRX3753495
UACC-257	SRX7556110
UACC-257	SRX8848961
UACC-62	SRX7556111
UACC-62	SRX8848962
UO-31	SRX7556128
UO-31	SRX8848979
VCaP	SRX3322680
VCaP	SRX3322681
VCaP	SRX2642359
VCaP	SRX2642358
VCaP	SRX2642363
VCaP	SRX2642362
VCaP	SRX8089663
VCaP	SRX2642360
VCaP	SRX2642361
VCaP	SRX8089658
VCaP	SRX8089660
VCaP	SRX8089662
VCaP	SRX8089659
VCaP	SRX8089661
VCaP	SRX8089657
VCaP	SRX471880
VCaP	SRX8089656
WM983B	SRX8952002
WM983B	SRX8952000
WM983B	SRX8951999
WM983B	SRX8952001
ZR-75-1	SRX5128134
ZR-75-1	SRX5128135
ZR-75-1	SRX850182
ZR-75-1	SRX1035338
ZR-75-30	SRX1521309
ZR-75-30	SRX1521314
ZR-75-30	SRX1521302
ZR-75-30	SRX1117706
ZR-75-30	SRX1117705

## Sheet: tissue2-SRA-list
adrenal-gland	SRX2630310
adrenal-gland	SRX3010007
adrenal-gland	SRX7509226
adrenal-gland	SRX3010289
adrenal-gland	SRX2630311
adrenal-gland	SRX10977311
adrenal-gland	SRX10977310
adrenal-gland	SRX10977313
adrenal-gland	SRX10977312
adrenal-gland	SRX7509227
adrenal-gland	SRX10977314
appendix	SRX6704730
appendix	SRX6704729
appendix	SRX6704728
bone-marrow	SRX8977479
bone-marrow	SRX8977353
bone-marrow	SRX8977430
bone-marrow	SRX8977320
bone-marrow	SRX8977290
bone-marrow	SRX8977326
bone-marrow	SRX8977308
bone-marrow	SRX8977528
bone-marrow	SRX8977302
bone-marrow	SRX8977368
bone-marrow	SRX8977442
bone-marrow	SRX8977439
bone-marrow	SRX8977296
bone-marrow	SRX8977435
bone-marrow	SRX8977445
bone-marrow	SRX8977541
bone-marrow	SRX8977453
bone-marrow	SRX8977411
bone-marrow	SRX8977371
bone-marrow	SRX8977425
bone-marrow	SRX8977491
bone-marrow	SRX8977374
bone-marrow	SRX8977359
bone-marrow	SRX8977284
bone-marrow	SRX8977404
bone-marrow	SRX8977338
bone-marrow	SRX8977415
bone-marrow	SRX8977457
bone-marrow	SRX8977537
bone-marrow	SRX8977485
bone-marrow	SRX4496683
bone-marrow	SRX8977334
bone-marrow	SRX4496711
bone-marrow	SRX8977330
bone-marrow	SRX4496710
bone-marrow	SRX8977408
bone-marrow	SRX4496693
bone-marrow	SRX13339581
bone-marrow	SRX13339590
bone-marrow	SRX13339592
bone-marrow	SRX13339593
bone-marrow	SRX13339589
bone-marrow	SRX3545875
bone-marrow	SRX8977383
bone-marrow	SRX3545879
bone-marrow	SRX8977401
bone-marrow	SRX8977511
bone-marrow	SRX8977394
bone-marrow	SRX8977365
bone-marrow	SRX13339580
bone-marrow	SRX8977387
bone-marrow	SRX13339579
bone-marrow	SRX8977497
bone-marrow	SRX8977503
bone-marrow	SRX8977379
bone-marrow	SRX8977397
bone-marrow	SRX8977314
bone-marrow	SRX8977449
bone-marrow	SRX8977532
bone-marrow	SRX8977410
bone-marrow	SRX4496696
bone-marrow	SRX8977515
bone-marrow	SRX4496695
bone-marrow	SRX8977419
bone-marrow	SRX8977377
bone-marrow	SRX8977507
bone-marrow	SRX8977534
bone-marrow	SRX8977342
bone-marrow	SRX13339583
bone-marrow	SRX8977519
bone-marrow	SRX8977464
bone-marrow	SRX13339587
bone-marrow	SRX4496709
bone-marrow	SRX13339588
bone-marrow	SRX13339586
bone-marrow	SRX8977345
bone-marrow	SRX8977461
bone-marrow	SRX8977471
bone-marrow	SRX8977422
bone-marrow	SRX13339585
bone-marrow	SRX8977499
bone-marrow	SRX13339584
bone-marrow	SRX8977467
bone-marrow	SRX4496694
bone-marrow	SRX4496705
bone-marrow	SRX13339582
bone-marrow	SRX5353585
bone-marrow	SRX4496682
bone-marrow	SRX4496706
bone-marrow	SRX4496704
bone-marrow	SRX4496692
bone-marrow	SRX4496703
bone-marrow	SRX4496712
bone-marrow	SRX13339591
bone-marrow	SRX4496697
bone-marrow	SRX4496702
bone-marrow	SRX4496688
bone-marrow	SRX4496681
bone-marrow	SRX2969530
bone-marrow	SRX2969531
bone-marrow	SRX4496684
bone-marrow	SRX4496680
bone-marrow	SRX4496698
bone-marrow	SRX4496689
bone-marrow	SRX4496691
bone-marrow	SRX4496677
bone-marrow	SRX4496678
bone-marrow	SRX8621726
bone-marrow	SRX8621728
bone-marrow	SRX3545871
breast	SRX850182
breast	SRX850180
breast	SRX850186
breast	SRX4671320
breast	SRX4671318
breast	SRX4671305
breast	SRX4671319
breast	SRX4671303
breast	SRX4671304
breast	SRX634884
breast	SRX634887
breast	SRX850184
breast	SRX2553936
breast	SRX2553922
breast	SRX2553923
breast	SRX2943134
breast	SRX2553935
breast	SRX2553932
breast	SRX2553934
breast	SRX2943132
breast	SRX2553937
breast	SRX2943137
breast	SRX2553930
breast	SRX2943135
breast	SRX2943142
breast	SRX2553931
breast	SRX2553933
breast	SRX2943138
breast	SRX2943141
breast	SRX2943140
cerebellum	SRX263385
cerebellum	SRX5806022
cerebellum	SRX998295
colon	SRX6802687
colon	SRX6802697
colon	SRX6802695
colon	SRX6802679
colon	SRX6802689
colon	SRX6802677
colon	SRX6802683
colon	SRX6802693
colon	SRX6802685
colon	SRX6802691
colon	SRX3001755
colon	SRX6802681
endometrium	SRX9599277
endometrium	SRX9599276
esophagus	SRX10407086
esophagus	SRX10407087
esophagus	SRX10407088
kidney	SRX5718148
kidney	SRX5718147
kidney	SRX5718151
kidney	SRX5718159
kidney	SRX5718152
kidney	SRX5718161
kidney	SRX5718160
kidney	SRX5718162
kidney	SRX2704962
kidney	SRX11582699
kidney	SRX11582702
kidney	SRX9599292
kidney	SRX9599291
liver	SRX8453154
liver	SRX8912661
liver	SRX5498177
liver	SRX5498145
liver	SRX5498176
liver	SRX5498072
liver	SRX5498148
liver	SRX5498175
liver	SRX5498147
liver	SRX5498403
liver	SRX5498404
liver	SRX5498402
liver	SRX2805648
liver	SRX8912686
liver	SRX8912651
liver	SRX8912663
liver	SRX8912646
liver	SRX8912668
liver	SRX8912656
liver	SRX8912681
liver	SRX2805651
liver	SRX8912676
liver	SRX3832998
liver	SRX2420049
liver	SRX5498130
liver	SRX2420052
liver	SRX5498146
liver	SRX5498258
liver	SRX5498254
liver	SRX5498256
liver	SRX3832999
liver	SRX5498199
liver	SRX5498124
liver	SRX5498247
liver	SRX5498244
liver	SRX5498257
liver	SRX5498255
liver	SRX5498398
liver	SRX5498246
liver	SRX5498245
liver	SRX3833000
liver	SRX3832997
liver	SRX5498009
liver	SRX3833001
liver	SRX5498007
liver	SRX5498071
liver	SRX5498140
liver	SRX5498360
liver	SRX5498144
liver	SRX5498139
liver	SRX5498141
liver	SRX5498143
liver	SRX5498008
liver	SRX5498042
liver	SRX5498056
liver	SRX5498142
liver	SRX5498171
liver	SRX5498172
liver	SRX5498170
liver	SRX5498169
liver	SRX5498243
liver	SRX5498174
liver	SRX5498241
liver	SRX5498359
liver	SRX5498240
liver	SRX5498119
liver	SRX5498337
liver	SRX5498173
liver	SRX5498120
liver	SRX5498160
liver	SRX5498121
liver	SRX5498200
liver	SRX5498123
liver	SRX5498122
liver	SRX5498336
liver	SRX5498335
liver	SRX5498253
liver	SRX5498400
liver	SRX5498005
liver	SRX5498344
liver	SRX5498133
liver	SRX5498242
liver	SRX5498334
liver	SRX5498401
liver	SRX5498055
liver	SRX5498343
liver	SRX5498003
liver	SRX5498399
liver	SRX5498163
liver	SRX5498002
liver	SRX5498106
liver	SRX5498129
liver	SRX5498006
liver	SRX5498356
liver	SRX5498111
liver	SRX5498112
liver	SRX5498238
liver	SRX5498239
liver	SRX5498113
liver	SRX5498108
liver	SRX5498161
liver	SRX5498073
liver	SRX5498132
liver	SRX5498131
liver	SRX5498125
liver	SRX5498109
liver	SRX5498107
liver	SRX5498004
liver	SRX5498110
liver	SRX5498346
liver	SRX5498162
liver	SRX5498183
liver	SRX5498333
liver	SRX5498069
liver	SRX5498066
liver	SRX5498264
liver	SRX5498067
liver	SRX5498265
liver	SRX5498185
liver	SRX5498184
liver	SRX5498331
liver	SRX5498186
liver	SRX5498332
liver	SRX5498330
liver	SRX5498357
liver	SRX5498053
liver	SRX5498159
liver	SRX5498052
liver	SRX5498061
liver	SRX5498068
liver	SRX5498054
liver	SRX5498358
liver	SRX5498353
liver	SRX5498195
liver	SRX5498350
liver	SRX5498339
liver	SRX5498062
liver	SRX5498051
liver	SRX5498065
liver	SRX5498057
liver	SRX5498070
liver	SRX5498197
liver	SRX5498342
liver	SRX5498198
liver	SRX5498060
liver	SRX5498338
liver	SRX5498158
liver	SRX5498064
liver	SRX5498345
liver	SRX5498196
liver	SRX5498154
liver	SRX5498046
liver	SRX5498063
liver	SRX5498193
liver	SRX5498157
liver	SRX5498058
liver	SRX5498048
liver	SRX5498049
liver	SRX5498059
liver	SRX5498156
liver	SRX5498155
liver	SRX5498047
liver	SRX5498354
liver	SRX5498050
liver	SRX5498341
liver	SRX5498190
liver	SRX5498252
liver	SRX5498352
liver	SRX5498340
liver	SRX5498192
liver	SRX5498194
liver	SRX5498191
liver	SRX5498397
liver	SRX5498396
liver	SRX5498128
liver	SRX5498178
liver	SRX5498181
liver	SRX5498153
liver	SRX5498249
liver	SRX5498149
liver	SRX5498355
liver	SRX5498126
liver	SRX5498351
liver	SRX5498361
liver	SRX5498234
liver	SRX5498250
liver	SRX5498248
liver	SRX5498127
liver	SRX5498236
liver	SRX5498152
liver	SRX5498235
liver	SRX5498394
liver	SRX5498395
liver	SRX5498201
liver	SRX5498251
liver	SRX5498237
liver	SRX5498116
liver	SRX5498117
liver	SRX5498114
liver	SRX5498182
liver	SRX5498118
liver	SRX5498115
liver	SRX5498164
liver	SRX5498150
liver	SRX5498167
liver	SRX5498166
liver	SRX5498151
liver	SRX5498168
liver	SRX5498165
liver	SRX5498138
liver	SRX5498043
liver	SRX5498044
liver	SRX5498045
liver	SRX5498137
liver	SRX5498134
lung	SRX8827552
lung	SRX8827550
lung	SRX8827523
lung	SRX8827561
lung	SRX8827522
lung	SRX8827549
lung	SRX8827553
lung	SRX8827525
lung	SRX8827524
lung	SRX8827551
lung	SRX8827526
lung	SRX8827554
lung	SRX8453152
lung	SRX2267500
lung	SRX2267494
lung	SRX2267491
lung	SRX2267492
lung	SRX2267497
lung	SRX2267498
lymph-node	SRX10760269
lymph-node	SRX7795815
lymph-node	SRX7795813
lymph-node	SRX7795998
lymph-node	SRX10760271
lymph-node	SRX7795995
lymph-node	SRX7795814
lymph-node	SRX7795996
lymph-node	SRX7795997
lymph-node	SRX7795812
lymph-node	SRX7795811
ovary	SRX7509301
ovary	SRX16495404
ovary	SRX16495403
pancreas	SRX871299
pancreas	SRX871291
pancreas	SRX1681511
pancreas	SRX1681513
pancreas	SRX871298
pancreas	SRX1681514
pancreas	SRX1681512
pancreas	SRX1681510
pancreas	SRX871290
pancreas	SRX10187645
pancreas	SRX10187699
pancreas	SRX10187637
pancreas	SRX10187646
pancreas	SRX10976180
pancreas	SRX7980685
pancreas	SRX11485699
pancreas	SRX11485700
pancreas	SRX7980686
pancreas	SRX7980684
pancreas	SRX10976179
pancreas	SRX10976181
pancreas	SRX10187638
pancreas	SRX10187700
pancreas	SRX10976182
placenta	SRX19323395
placenta	SRX19323394
placenta	SRX16500283
placenta	SRX9023480
placenta	SRX16500282
placenta	SRX16499998
placenta	SRX16499999
prostate	SRX1308544
prostate	SRX3001756
prostate	SRX5836721
skin	SRX2606573
skin	SRX2606567
skin	SRX2606561
skin	SRX2606564
skin	SRX2606576
skin	SRX2267496
skin	SRX2267490
skin	SRX2606570
spleen	SRX10187671
spleen	SRX10187669
spleen	SRX7089323
spleen	SRX7089322
spleen	SRX7089320
spleen	SRX3010129
spleen	SRX10187785
spleen	SRX10187788
spleen	SRX10187786
spleen	SRX10187633
spleen	SRX10187672
spleen	SRX7089321
spleen	SRX10187497
spleen	SRX10187541
spleen	SRX10187634
spleen	SRX10187670
spleen	SRX10187787
spleen	SRX10187496
spleen	SRX10187540
stomach	SRX3009976
stomach	SRX7509278
stomach	SRX7509279
stomach	SRX7089336
stomach	SRX7509592
stomach	SRX7089335
stomach	SRX2267493
stomach	SRX2267499
stomach	SRX7509591
testis	SRX7509691
testis	SRX7509251
testis	SRX7509250
testis	SRX7509690
thyroid-gland	SRX7509447
thyroid-gland	SRX2630329
thyroid-gland	SRX2630327
thyroid-gland	SRX2636075
thyroid-gland	SRX3010128
thyroid-gland	SRX2636074
thyroid-gland	SRX7509448
thyroid-gland	SRX2630330
thyroid-gland	SRX2630328
tongue	SRX5517050
tongue	SRX5517052
tongue	SRX5517051
tongue	SRX5517053
tonsil	SRX7795843
tonsil	SRX730824
tonsil	SRX7795830
tonsil	SRX730840
tonsil	SRX7795962
tonsil	SRX7795831
tonsil	SRX7795846
tonsil	SRX666445
tonsil	SRX7795963
tonsil	SRX7795833
tonsil	SRX7795847
tonsil	SRX666446
tonsil	SRX7795834
tonsil	SRX7795844
tonsil	SRX7795829
tonsil	SRX7795817
tonsil	SRX7795845
tonsil	SRX2339190
tonsil	SRX2339192
tonsil	SRX730829
tonsil	SRX7795818
tonsil	SRX7795832
tonsil	SRX730827
tonsil	SRX7795827
tonsil	SRX7795816
tonsil	SRX722333
tonsil	SRX722332
tonsil	SRX722334
tonsil	SRX7795828
tonsil	SRX722331
tonsil	SRX730845
tonsil	SRX730843
tonsil	SRX730816
tonsil	SRX730836
tonsil	SRX730832
tonsil	SRX730820
vagina	SRX2636246
vagina	SRX10977212
vagina	SRX2636247
vagina	SRX10977213
white-matter	SRX998282
white-matter	SRX998280
